# Supplementary material for: GUCA1A mutation causes maculopathy in a five-generation family with a wide spectrum of severity
Source: Genet Med. 2017 Jan 26;19(8):945–54. doi: 10.1038/gim.2016.217 (PMC5548935; doi:10.1038/gim.2016.217)
Supplement: Supplementary Figures and Tables [file gim2016217x1.zip]

Archive with 8 entries (8 files):
- SI Table S4 1020.docx
- SI Table S5 1020.doc
- SI Figure legends 1027.docx
- SI Figure S1.tif
- SI Figure S2 1027.tif
- SI Table S1 0701.doc
- SI Table S2 0921.doc
- SI Table S3 1027.doc
